# Supplementary material for: Effects of Internal Exposure of Radioactive 56MnO2 Particles on the Lung in C57BL Mice
Source: Curr Issues Mol Biol. 2023 Apr 6;45(4):3208–18. doi: 10.3390/cimb45040209 (PMC10137078; doi:10.3390/cimb45040209)
Supplement: Supplementary file 1 [file cimb-45-00209-s001.zip]

Archive with 3 entries (3 files):
- TableS1 Organ Weight Data.pdf
- TableS2_QPCRdata1.pdf
- TableS3_QPCRdata2.pdf
